# Supplementary material for: Maximizing the Biochemical Resolving Power of Fluorescence Microscopy
Source: PLoS One. 2013 Oct 28;8(10):e77392. doi: 10.1371/journal.pone.0077392 (PMC3810478; doi:10.1371/journal.pone.0077392)
Supplement: Material S1 — Matlab code for Fisher information analysis. The zipped folders contain three subfolders with software designed to optimize Fisher information numerically, making use of the photon partitioning theorem and its corollaries: • fpt_flim_fig1 provides examples of optimization of time gates for FLIM. This software was used to generate some of the panels in Fig. 1. Run fpt_optimize_time_gates.m to find the best partition. • fpt_spec_fig2 provides examples of optimization of spectral gates for spectral imaging. This software was used to generate some of the panels in Fig. 2. Run fpt_optimize_spectral_gates.m to find the best partition. • fpt_check_dimensionality_fig5 provides example of optimization for a generic system. It accepts two HDSSs as an input and it will provide Fisher information analysis for systems capable of fluorescence lifetime, spectral and anisotropy detection and all combinations of these techniques. Run fpt_check_dimensionality.m to find the best detection system to separate two optical signatures. This code was used to generate Fig. 5. (ZIP) [file pone.0077392.s006.zip › fpt_spec_fig2/fpt_sg_td.m]

% Photon Partitionin Theorem
% PLOS ONE
%
% A. Esposito
%
% Optimize spectral gates "top-down" iterative method
%
% Partition photons until a good F values is reached
%
%

% [p, F] = fpt_tg_bu(tau, T)
% [p, F] = fpt_tg_bu(tau, T, options)
%
% 'tau' is one value or an array of fluorescence lifetime values (e.g.,
% (0.3:0.1:3.0). Tau is used to optimize the F value numerically.
% Tau is in nanoseconds.
%
% 'T', in nanoseconds, is the period (e.g., 12.5ns for a 80MHz laser)
%
% 'p' is the partition. p provides the edges of the time gates starting
% from 0 and arriving to T. (value in nanoseconds)
%
% 'F' is the F value. If tau is an array, the F value is provided for the
% full array. Furthermore, the range over which the F value is computed is
% 25% broader in order to evaluate the performance of the system over a
% also outside tha optimization range.
% 
% 'options' is a structure providing additional information to the
% algorithm.                                                        Default
% 'options.ch_max' is the maximum channel number required           [64]
% 'options.ch_min' is the minimum channel number required           [4]
% 'options.ch_ini' is the initial channel number                    [256]
% 'options.max_dg' is the max loss of Fisher i. tolerable          [0.1]
% 'options.num_it' is the maximum number of iterations              [1000]
% 'options.disp'   is a logical value. If set to 1 display
%                  the plots of the optimization procedure          [1]   
% 'options.loss_limit' is the tolerance in loss of Fisher
%                      information per channel that can be tolerated
%                      during optimization.                         [1e-9]
%
% When a variation of at least min_df is not reached, the iterative
% algorithm stops unless che number of channels is not yet within the
% ch_max and ch_min limits. In this case, the sensitivity of the algorithm
% increases and the optomization continue further. 
% If the process in not completed in at least num_it steps, the algorithm
% stops anyway.

% EXAMPLE
%
% [p, F] = fpt_tg_bu(2, 12.5)
% [p, F] = fpt_tg_bu((.3:.1:3.0), 12.5)
%


function [p, F] = fpt_sg_bu(varargin)


    % Simple input parsing
    SPEC = varargin{1};
    WAVE = varargin{2};
    RA   = varargin{3};
    
    if nargin==3
        opt = struct;  
    elseif nargin==4
        opt = varargin{4};
    elseif nargin<3 | nargin>4    
        error('wrong number of input arguments')
    end
    
    if ~isfield(opt, 'ch_max'),     opt.ch_max     = 0;     end
    if ~isfield(opt, 'ch_min'),     opt.ch_min     = 4;     end
    if ~isfield(opt, 'ch_ini'),     opt.ch_ini     = 256;   end
    if ~isfield(opt, 'max_dg'),     opt.max_dg     = 0.1;   end
    if ~isfield(opt, 'num_it'),     opt.num_it     = 1000;  end            
    if ~isfield(opt, 'disp'),       opt.disp       = 1;     end            
    if ~isfield(opt, 'loss_limit'), opt.loss_limit = 1e-9;  end            
    if ~isfield(opt, 'max_change'), opt.max_change = 3e-1;  end            
    
    % Variable definitions
    
    par0 = (WAVE(1):(WAVE(end)-WAVE(1))/opt.ch_ini:WAVE(end)); % Initial partition. 

    idx    = 1;
    Fcheck = [];
    Ncheck = [];    

    for i=1:opt.num_it

        % Evaluate the average F-value and Fisher information on the
        % initial partition
        %[F0, I0] = fpt_sp_fvalue(par0, [WAVE; SPEC], RA);
        [F0 loss par1 lr_flag]= fpt_sp_fvalue2(par0, [WAVE; SPEC], RA);
        
        % Store F and N values
        Fcheck(i) = F0;
        Ncheck(i) = size(par0,2)-1;

        % Check if to exit loop
        if Ncheck(i) <= opt.ch_min;
            display('Exiting optimization: reached minimum number of channels')
            break

        elseif i>1 & ~all(~idx)
            % this block stops the itertive process if a too low inrecement
            % of F-values is achieved. However, this is break is triggered
            % only if the partition changed (~all(~idx))
            %if Fcheck(i-1)-Fcheck(i)<opt.min_df
            loss(isinf(loss))=0;
            if abs(min(loss))>opt.max_dg
                par0 = part;
                Fcheck(i) = [];
                Ncheck(i) = [];
                display('Exiting optimization: high F-value loss')
                break
            end
        end
        
        % Bild the next partition. Split all channel in two and evaluate
        % the average F-value and Fisher information on the new partition.
        %par1     = sort([(par0(1:end-1)+(par0(2:end)-par0(1:end-1))/2)'; par0(1:end)'])';        
        %[F1, I1] = fpt_sp_fvalue(par1, [WAVE; SPEC], RA);
        %F1 = fpt_sp_fvalue(par1, [WAVE; SPEC], RA);
        
        % Pair the Fisher information in between the previous and new
        % partition and identify those channels that, when split, provide a
        % net loss of Fisher information greater than 'opt.loss_limit'
        
        
        % Idendtify a number (<opt.max_change) of channels which loss is
        % not compromizing Fisher information
         idx = abs(loss) < opt.loss_limit;
        
        % Prepare to modify partition
        if Ncheck(i)<=20
            
          
          idx = zeros([1 length(loss)]);
          if min(-loss) < opt.loss_limit
              idx(find(loss==max(loss))) = 1;
          end
          
           idx = reshape([[0 idx(2:end)]; [idx(1) zeros([1 length(idx)-1])]],1,[]);
        else
            idx = reshape([[0 idx(2:end-1) and(lr_flag~=1,idx(end))]; [and(lr_flag~=2,idx(1)) zeros([1 length(idx)-1])]],1,[]);
        end
       % idx = reshape([[0 idx(2:end-1) lr_flag~=2]; [lr_flag~=1 zeros([1 length(idx)-1])]],1,[]);
       
      %  idx = reshape([[0 idx(2:end)]; [idx(1) zeros([1 length(idx)-1])]],1,[]);
        
        
        if all(~idx)
            if Ncheck(i) <= opt.ch_max;
                display('Exiting optimization: maximum requested channel number reached at this sensitivity level')
                break
            else
                display('Increasing gain sensitivity: maximum requested channel numbers not reached')
                opt.loss_limit = opt.loss_limit*2;
            end 
%         elseif fch>opt.max_change
%                 display('Decreasing gain sensitivity: reached maximum channel number change allowed')
%                 opt.loss_limit = opt.loss_limit/1.5;
            
        else
            % update partition
            
            
            %lr_flag 2 trim left
            
            
            %par0(find(reshape([idx; zeros(size(idx))],1,[]))+1) = [];
            part = par0;
            par0(find(idx)) = [];
            % avoid trimming the ends
            %par0 = unique([WAVE(1) par0 WAVE(end)]);
        end
    end

    if i==opt.num_it
        warning('Reached maximum iterations. The optimization may not have converged')
    end

    if opt.disp
        figure
        subplot(1,2,1)
        plot(Ncheck)
        subplot(1,2,2)
        plot(Fcheck)
    end
    
    % prepare outputs
    p = par0;
    F = fpt_sp_fvalue(par0, [WAVE; SPEC], RA);
