# Supplementary material for: Maximizing the Biochemical Resolving Power of Fluorescence Microscopy
Source: PLoS One. 2013 Oct 28;8(10):e77392. doi: 10.1371/journal.pone.0077392 (PMC3810478; doi:10.1371/journal.pone.0077392)
Supplement: Material S1 — Matlab code for Fisher information analysis. The zipped folders contain three subfolders with software designed to optimize Fisher information numerically, making use of the photon partitioning theorem and its corollaries: • fpt_flim_fig1 provides examples of optimization of time gates for FLIM. This software was used to generate some of the panels in Fig. 1. Run fpt_optimize_time_gates.m to find the best partition. • fpt_spec_fig2 provides examples of optimization of spectral gates for spectral imaging. This software was used to generate some of the panels in Fig. 2. Run fpt_optimize_spectral_gates.m to find the best partition. • fpt_check_dimensionality_fig5 provides example of optimization for a generic system. It accepts two HDSSs as an input and it will provide Fisher information analysis for systems capable of fluorescence lifetime, spectral and anisotropy detection and all combinations of these techniques. Run fpt_check_dimensionality.m to find the best detection system to separate two optical signatures. This code was used to generate Fig. 5. (ZIP) [file pone.0077392.s006.zip › fpt_spec_fig2/fpt_sp_fvalue.m]

% Evaluate the Fisher information (I) and the F-value (F) on the partition
% p. spec is a matrix with 3 raws containing the wavelentght information
% and two spectra of corresponding to the end-members of an unmixing
% problem. a is the fractional contribution (relative abundances) of the
% two fluorophores to be unmixed. a can be an array if the optimization
% process should be carried out on a range of values.

%function [F, I] = fpt_sp_fvalue(p, spec, a)

% compute gain assuming the partition will be split in two
function varargout = fpt_sp_fvalue(p, spec, a)        
    
    w  = spec(1,:);
    
    if nargout>1
        NEW_PAR = sort([(p(1:end-1)+(p(2:end)-p(1:end-1))/2)'; p(1:end)'])';
        [y1n y2n] = priv_repart(NEW_PAR, w, spec);
        da = 0.001;
    end
    
    % numerical integration on new partition
    [y1 y2] = priv_repart(p, w, spec);
    

    an = length(a);

    F=0; FPT_GAIN=0; 
    for ai=1:an
        IA = (y1.^2)  ./ (a(ai)*y1+(1-a(ai))*y2);
        IB = (y2.^2)  ./ (a(ai)*y1+(1-a(ai))*y2);
        C  = (y2.*y1) ./ (a(ai)*y1+(1-a(ai))*y2);
               
        F = F + sqrt( (sum(IB)/a(ai)^2+sum(IA)/(1-a(ai))^2) /(sum(IA)*sum(IB)-sum(C)^2) )/2;
        
        if nargout>1
            % Compute numerically the gain of Fisher information as discussed by the FPT
            Gi = a(ai)*y1+(1-a(ai))*y2;
            z1 =(a(ai)-da/2)*y1n(1:2:end-1)+(1-a(ai)+da/2)*y2n(1:2:end-1);
            z2 =(a(ai)-da/2)*y1n(2:2:end)  +(1-a(ai)+da/2)*y2n(2:2:end);
            a1 = z1/(z1+z2);
            z1 =(a(ai)+da/2)*y1n(1:2:end-1)+(1-a(ai)-da/2)*y2n(1:2:end-1);
            z2 =(a(ai)+da/2)*y1n(2:2:end)  +(1-a(ai)-da/2)*y2n(2:2:end);
            a2 = z1/(z1+z2);
            z1 =a(ai)*y1n(1:2:end-1)+(1-a(ai))*y2n(1:2:end-1);
            z2 =a(ai)*y1n(2:2:end)  +(1-a(ai))*y2n(2:2:end);
            a0 = z1/(z1+z2);
            
            gain = (Gi./(a0*(1-a0))) .* ((a2-a1)/da).^2;
            
            FPT_GAIN = FPT_GAIN + gain;
        end
        
        
    end
    varargout{1} = F/an;
    %I = I/an;

    if nargout>1
        % new partition
        varargout{3} = NEW_PAR; 
        % Information gain
        varargout{2} = FPT_GAIN;
    end
    
    function [y1, y2] = priv_repart(p, w, spec)
        
        y1=[];
        y2=[];
        pn = length(p);
        idx(1)=1;
        for pi=2:pn
            idx_tmp = min(find(w>=p(pi)));
            if ~isempty(idx_tmp)
                idx(pi) = min(find(w>=p(pi)));

                if pi==pn
                    idx(pi)=size(w,2);
                end

            else
                idx(pi)=size(spec,2);
            end
            y1(pi-1) = sum(spec(2,idx(pi-1):idx(pi)));
            y2(pi-1) = sum(spec(3,idx(pi-1):idx(pi)));        
        end

        y1 = y1/sum(y1);
        y2 = y2/sum(y2);
