# Supplementary material for: Maximizing the Biochemical Resolving Power of Fluorescence Microscopy
Source: PLoS One. 2013 Oct 28;8(10):e77392. doi: 10.1371/journal.pone.0077392 (PMC3810478; doi:10.1371/journal.pone.0077392)
Supplement: Material S1 — Matlab code for Fisher information analysis. The zipped folders contain three subfolders with software designed to optimize Fisher information numerically, making use of the photon partitioning theorem and its corollaries: • fpt_flim_fig1 provides examples of optimization of time gates for FLIM. This software was used to generate some of the panels in Fig. 1. Run fpt_optimize_time_gates.m to find the best partition. • fpt_spec_fig2 provides examples of optimization of spectral gates for spectral imaging. This software was used to generate some of the panels in Fig. 2. Run fpt_optimize_spectral_gates.m to find the best partition. • fpt_check_dimensionality_fig5 provides example of optimization for a generic system. It accepts two HDSSs as an input and it will provide Fisher information analysis for systems capable of fluorescence lifetime, spectral and anisotropy detection and all combinations of these techniques. Run fpt_check_dimensionality.m to find the best detection system to separate two optical signatures. This code was used to generate Fig. 5. (ZIP) [file pone.0077392.s006.zip › fpt_check_dimensionality_fig5/if_hdim_generateFluoPair.m]

% Function creates an image of artificial data
% input paramters:
% [filename] - mat-file with input parameters, should be the first optional parameter or
% be absent
% all following optional parameters should be in pairs: parameter_name followed by value
% order of parameters is not important
% [r0, teta] - anisotropy parameters
% [s0D, s0A, sdD, sdA] - peak and FWHM of donor and acceptor spectra
% [tauD, tauA] - donor and acceptor lifetime
% [fD, fA] - fraction of "free" donor and acceptors
% [ro] - direct excitation of acceptor in relation to the donor excitation
% [sigma] - ratio of the total number of acceptors to the total number of donors = Na/Nd
% [E] - energy transfer efficiency
% [I] - total intensity of whole image
% [noise] - flag-parameter to add noise in data TODO - should be noise level
% [IntImg] - image with data

% If input parameters of the function are identical to the ones from file - former
% parameters are used for data generation

% output parameters: image - 4D image of artificial data
% typical call (after run if_hdim_overview_start and callidration):
% image=if_hdim_generateData(HDIM_PAR, HDIM_CAL, HDIM_VIS, ['stpar.mat'], ...
% ['r0',0.3,'teta',10,'s0D',530,'s0A',550,'sdD',20,'sdA',20,'tauD',3.5,'tauA',4, ...
% 'fD',0.7,'fA',0.7,'ro',0.2,'sigma',1,'E',0.3,'I',10000,'noise',1,'IntImg',img]);

function image = if_hdim_generateFluoPair(HDIM_PAR, HDIM_CAL, HDIM_VIS, varargin)

    tic
    hw = waitbar(0,'Generation in progress...');
    waitbar(1/5,hw);
    
    % default values
    par = struct('r0D', 0.4,...
                 'r0DF',0.4,...
                 'r0A',0.4,...
                 'r0AF',0,...
                 'tetaD',20,...
                 'tetaA',20,...
                 'tetaDF',40,...
                 'tetaAF',40,...
                 's0D',530,...
                 's0A',550,...
                 'sdD',20,...
                 'sdA',20,...
                 'tauD',2,...
                 'tauA',2,...
                 'fD',1.0,...
                 'ro',0.0,...
                 'sigma',0.0,...
                 'E',eps,...
                 'I',1,...
                 'noise',{{}},...
                 'IntImg',{{}});
    
    if rem(length(varargin),2) % read parameters from file
        eval(['S=load(''' varargin{1} ''');']);
        fn=fieldnames(S);
        for i=1:length(fn)
            par=setfield(par,fn{i},getfield(S,fn{i}));
        end
        len=length(varargin)-1;
        i=2;
    else
        len=length(varargin);
        i=1;
    end
    while i<=len % real all other parameters (rewrite if identical)
        par=setfield(par,varargin{i},varargin{i+1});
        i=i+2;
    end

    if ~isempty(par.IntImg)
        if ndims(par.IntImg)==4
            % Extraction of the total brightness per pixel from real image
            temp=par.IntImg(:,:,1:HDIM_PAR.s_dim,HDIM_PAR.t_ele)+2*par.IntImg(:,:,HDIM_PAR.s_dim+1:end,HDIM_PAR.t_ele);
            temp2=zeros(HDIM_PAR.x_dim,HDIM_PAR.y_dim);
            for i=1:HDIM_PAR.x_dim
                for j=1:HDIM_PAR.y_dim
                    temp2(i,j)=max(temp(i,j,:,1));
                end
            end
            temp2=sumch(par.IntImg(:,:,1:HDIM_PAR.s_dim,HDIM_PAR.t_ele)+2*par.IntImg(:,:,HDIM_PAR.s_dim+1:end,HDIM_PAR.t_ele),[3 4]).*HDIM_VIS.msk_2d; % all spectral channels
        else
            temp2=par.IntImg;
        end
    else
        temp2=1;%imread('ArtificialData.bmp');
        %temp2=255-temp2;
    end            
     
    waitbar(2/5,hw);
    
    s_scale=HDIM_CAL.a_wav1;
    t_scale=HDIM_PAR.t(1:HDIM_PAR.t_dim);
    
    % Spectra generation
    spD=if_hdim_spGen(s_scale,par.s0D,par.sdD);
    spA=if_hdim_spGen(s_scale,par.s0A,par.sdA);
        
    % Agreement of time and spectrum dimensions (for matrix calculation)
    if HDIM_PAR.t_dim>HDIM_PAR.s_dim        % t_dim>s_dim
        tempSD=sparse(HDIM_PAR.t_dim,HDIM_PAR.t_dim);
        tempSA=tempSD;
        tempTscale=tempSD;
        tempSD(1:HDIM_PAR.s_dim,1)=spD;
        tempSA(1:HDIM_PAR.s_dim,1)=spA;
        tempTscale(1,:)=t_scale;
    else                                    % t_dim<s_dim
        tempTscale=sparse(HDIM_PAR.s_dim,HDIM_PAR.s_dim);
        tempSD=tempTscale;
        tempSA=tempTscale;
        tempTscale(1:HDIM_PAR.t_dim)=t_scale;
        tempSD(:,1)=spD;
        tempSA(:,1)=spA;
    end
    
    % Data generation
    T=t_scale(HDIM_PAR.t_dim); % end of time range
    % Pre-exponential factors
    A=par.fD/(par.tauD*(1-exp(-T/par.tauD))); % free donors
    B=(1-par.fD)/(par.tauD*(1-par.E)*(1-exp(-T/(par.tauD*(1-par.E))))); % donors under FRET
    C=par.ro*par.sigma/(par.tauA*(1-exp(-T/par.tauA))); % free acceptors
    D=(1-par.fD)*par.E/(par.tauA*(exp(-T/par.tauA)-1)-par.tauD*(1-par.E)*(exp(-T/(par.tauD*(1-par.E)))-1)); % acceptors under FRET
    % Time and anisotropy
    Dpar=A*(1+2*par.r0D*exp(-tempTscale/par.tetaD)).*exp(-tempTscale/par.tauD)/3+B*(1+2*par.r0DF*exp(-tempTscale/par.tetaDF)).*exp(-tempTscale/(par.tauD*(1-par.E)))/3;
    Dper=A*(1-par.r0D*exp(-tempTscale/par.tetaD)).*exp(-tempTscale/par.tauD)/3+B*(1-par.r0DF*exp(-tempTscale/par.tetaDF)).*exp(-tempTscale/(par.tauD*(1-par.E)))/3;
    Apar=C*(1+2*par.r0A*exp(-tempTscale/par.tetaA)).*exp(-tempTscale/par.tauA)/3+D*(1+2*par.r0AF*exp(-tempTscale/par.tetaAF)).*(exp(-tempTscale/(par.tauD*(1-par.E)))-exp(-tempTscale/par.tauA))/3;
    Aper=C*(1-par.r0A*exp(-tempTscale/par.tetaA)).*exp(-tempTscale/par.tauA)/3+D*(1-par.r0AF*exp(-tempTscale/par.tetaAF)).*(exp(-tempTscale/(par.tauD*(1-par.E)))-exp(-tempTscale/par.tauA))/3;
    % Spectrum
    Ipar=tempSD*Dpar+tempSA*Apar;
    Iper=tempSD*Dper+tempSA*Aper;
    if HDIM_PAR.t_dim>HDIM_PAR.s_dim % remove artificial zeros
        Ipar=Ipar(1:HDIM_PAR.s_dim,:);
        Iper=Iper(1:HDIM_PAR.s_dim,:);
    else
        Ipar=Ipar(:,1:HDIM_PAR.t_dim);
        Iper=Iper(:,1:HDIM_PAR.t_dim);
    end
    pixel=[Ipar; Iper;];
    imageTemp=repmat(reshape(full(pixel),[1 1 2*HDIM_PAR.s_dim, HDIM_PAR.t_dim]),[HDIM_PAR.x_dim HDIM_PAR.y_dim 1 1]);
    imageTemp=imageTemp.*repmat(temp2,[1 1 2*HDIM_PAR.s_dim, HDIM_PAR.t_dim]);
    waitbar(3/5,hw);

    
    % Tune total intensity
    Itemp=sumch(imageTemp,[4 3]);
    Itemp=mean(Itemp(Itemp>0));
    imageTemp=par.I*imageTemp/Itemp;
        
    % Adding noise 
    % TODO optimise
    if ~isempty(par.noise)
        imageTemp=reshape(1e12*(imnoise(1e-12*(reshape(imageTemp,HDIM_PAR.x_dim*HDIM_PAR.y_dim,[])),'poisson')),[HDIM_PAR.x_dim, HDIM_PAR.y_dim, 2*HDIM_PAR.s_dim, HDIM_PAR.t_dim]);
        % if memory is not enough use following code
        % t=reshape(imageTemp,HDIM_PAR.x_dim*HDIM_PAR.y_dim,[]);
        % t=imnoise(uint8(t),'poisson');
        % image=reshape(double(t),[HDIM_PAR.x_dim, HDIM_PAR.y_dim, 2*HDIM_PAR.s_dim, HDIM_PAR.t_dim]);
    end
    waitbar(4/5,hw);
    
    % Extend image to technical resolution
    image=zeros(HDIM_PAR.x_dim,HDIM_PAR.y_dim,2*HDIM_PAR.s_dim,length(HDIM_PAR.t));
    image(:,:,[HDIM_PAR.s_ele length(HDIM_PAR.s_ele)+HDIM_PAR.s_ele],HDIM_PAR.t_ele)=imageTemp;
    image=squeeze(image);
    waitbar(1,hw);
    toc
    close(hw)
    
    
    
