# Supplementary material for: Maximizing the Biochemical Resolving Power of Fluorescence Microscopy
Source: PLoS One. 2013 Oct 28;8(10):e77392. doi: 10.1371/journal.pone.0077392 (PMC3810478; doi:10.1371/journal.pone.0077392)
Supplement: Material S1 — Matlab code for Fisher information analysis. The zipped folders contain three subfolders with software designed to optimize Fisher information numerically, making use of the photon partitioning theorem and its corollaries: • fpt_flim_fig1 provides examples of optimization of time gates for FLIM. This software was used to generate some of the panels in Fig. 1. Run fpt_optimize_time_gates.m to find the best partition. • fpt_spec_fig2 provides examples of optimization of spectral gates for spectral imaging. This software was used to generate some of the panels in Fig. 2. Run fpt_optimize_spectral_gates.m to find the best partition. • fpt_check_dimensionality_fig5 provides example of optimization for a generic system. It accepts two HDSSs as an input and it will provide Fisher information analysis for systems capable of fluorescence lifetime, spectral and anisotropy detection and all combinations of these techniques. Run fpt_check_dimensionality.m to find the best detection system to separate two optical signatures. This code was used to generate Fig. 5. (ZIP) [file pone.0077392.s006.zip › fpt_flim_fig1/fpt_optimize_time_gates.m]

%% NOTE
%  Any type of decay can be simulated by modifying the function definition
%  block in the file fpt_fvalue.m


%% Initialization 
clear all
close all
clc

options.ch_max = 8;           % maximum number of channels
options.ch_min = 8;            % minimum number of channels
res            = 256;           % number of channels of a reference partition
tau            = (0.5:0.1:3.0); % lifetime optimization range
T              = 12.5;          % period

%% Evaluate partitions
dt         = 0.1;                                                   % lifetime variation for numerical evaluation of derivatives         
optim_par  = fpt_tg_bu(tau, T, options);                            % optimized partition
refine_par = fminsearch(@(x)fpt_tg_fcost(x,tau,dt,T),optim_par);    % refine gates
N          = length(optim_par)-1;                                   % number of optimized channels
even_par   = (0:T/N:T);                                             % even partition with N channels
dense_par  = (0:T/res:T);                                           % reference partition


%% Analyze outcomes

tn = length(tau);


% Efficiencies of partition (F^-2)
% A number between 0 and 1. 1 performs best. 0.5 mean it would require 50%
% more time to collect a high SNR as for '1'

for ti=1:tn
    FO(ti) = fpt_fvalue(optim_par,  tau(ti), dt);
    FF(ti) = fpt_fvalue(refine_par, tau(ti), dt);
    FE(ti) = fpt_fvalue(even_par,   tau(ti), dt);
    FR(ti) = fpt_fvalue(dense_par,  tau(ti), dt);
end

average_efficiency = mean([FR; FF; FO; FE]'.^-2,1);
average_efficiency = average_efficiency/average_efficiency(1);

figure
subplot(2,1,2)
bar(average_efficiency);
for i=1:4
    h=text(i,1.25,num2str(average_efficiency(i),'%2.2f'),'HorizontalAlignment','center');
end
if tn>1
    hold on
    errorbar(average_efficiency,std(([FR; FF; FO; FE]'/average_efficiency(1)).^-2,1),'xr')
end
set(gca,'Xticklabel',{[num2str(res) '-even (ref)'],[num2str(N) '-opt2'],[num2str(N) '-opt'],[num2str(N) '-even']})
title('F^-^2 - photon efficiency relative to reference partition')    
xlabel('partition')
ylabel('photon efficiency')

subplot(2,1,1)
Y0 = [0 .2 .2 0];
X  = [dense_par(1:end-1)' dense_par(1:end-1)' dense_par(2:end)' dense_par(2:end)']/T;
Y  = repmat(Y0,[size(X,1) 1]);
patch(X',Y','r');
X = [refine_par(1:end-1)' refine_par(1:end-1)' refine_par(2:end)' refine_par(2:end)']/T;
Y = repmat(Y0+0.25,[size(X,1) 1]);
patch(X',Y','r')
X = [optim_par(1:end-1)' optim_par(1:end-1)' optim_par(2:end)' optim_par(2:end)']/T;
Y = repmat(Y0+0.5,[size(X,1) 1]);
patch(X',Y','r')
X = [even_par(1:end-1)' even_par(1:end-1)' even_par(2:end)' even_par(2:end)']/T;
Y = repmat(Y0+0.75,[size(X,1) 1]);
patch(X',Y','r')
axis off
set(gca,'xlim',[-0.2 1])
text(-0.2,0.1, 'reference')
text(-0.2,0.35,'optimized-2')
text(-0.2,0.6, 'optimized')
text(-0.2,0.85, 'even')

%%
% F-value curves
tau_ref = (0.75*tau(1):tau(2)-tau(1):tau(end)*1.25);
tn = length(tau_ref);
for ti=1:tn
    FO(ti) = fpt_fvalue(optim_par,  tau_ref(ti), dt);
    FF(ti) = fpt_fvalue(refine_par, tau_ref(ti), dt);
    FE(ti) = fpt_fvalue(even_par,   tau_ref(ti), dt);
    FR(ti) = fpt_fvalue(dense_par,  tau_ref(ti), dt);
end


figure
plot(tau_ref,FO,'--r')
hold on
plot(tau_ref,FF,'r')
plot(tau_ref,FE,'b')
plot(tau_ref,FR,'k')
set(gca,'ylim',[0.9 2])
patch([tau_ref(1) tau_ref(1) tau(1) tau(1)],[0 2 2 0],[0.1 0.1 0.1],'facealpha',0.1,'linestyle','none')
patch([tau(end) tau(end) tau_ref(end) tau_ref(end) ],[0 2 2 0],[0.1 0.1 0.1],'facealpha',0.1,'linestyle','none')
xlabel('Fluorescence lifetime (ns)')
ylabel('F-value')
set(gca,'xgrid','on','ygrid','on')
legend({'optimized','optimized-2','even','reference'})
